# Supplementary material for: Association of Low-Grade Glioma Diagnosis and Management Approach with Mental Health Disorders: A MarketScan Analysis 2005–2014
Source: Cancers (Basel). 2022 Mar 8;14(6):1376. doi: 10.3390/cancers14061376 (PMC8946211; doi:10.3390/cancers14061376)
Supplement: Supplementary file 1 [file cancers-14-01376-s001.zip]

Archive with 1 entries (1 files):
- cancers-1571816-supplementary.pdf
